# Supplementary material for: Mass Spectrometry-Based Method to Study Inhibitor-Induced Metabolic Redirection in the Central Metabolism of Cancer Cells
Source: Mass Spectrom (Tokyo). 2018 Jun 14;7(1):A0067. doi: 10.5702/massspectrometry.A0067 (PMC6002601; doi:10.5702/massspectrometry.A0067)
Supplement: Supplementary Data S1-S3 [file massspectrometry-7-1-A0067-s002_S1.csv]

Supplementary data S1
Estimated metabolic flux distribution																		Mass isotopomer distribution vector											Measured 13C-enrichment data (before correction)
						Control						10nM paclitaxel									Control				10nM paclitaxel							Control		10nM paclitaxel
ID	Reaction stoichiometry	Reaction for atom mapping	Atom mapping	Type		Best fit flux	95% CI lb	95% CI ub	Measured	Stdev		Best fit flux	95% CI lb	95% CI ub	Measured	Stdev			Fragment_Num		Predicted	Measured	Stdev		Predicted	Measured	Stdev		Carbon source	Fragment_Num		Measured		Measured
r1_HXK	SubsGlc + ATP --> G6P	SubsGlc --> G6P	ABCDEF --> ABCDEF	fixed		100						100						Carbon source	3PG[M-85]+	M	0.533053112	0.527238507	0.015		0.558733552	0.555288766	0.015		[1-13C]glucose	3PG[M-85]+	M	0.310353348		0.332608696
r2_pgi	G6P --> F6P	G6P --> F6P	ABCDEF --> ABCDEF	free		1000						381						[1-13C]glucose	3PG[M-85]+	M+1	0.457160807	0.466865572	0.015		0.423410778	0.41971722	0.015		[1-13C]glucose	3PG[M-85]+	M+1	0.408327156		0.355434783
r3_pgi	F6P --> G6P	F6P --> G6P	ABCDEF --> ABCDEF	free		914						300						[1-13C]glucose	3PG[M-85]+	M+2	0.009725674	0.005895922	0.015		0.017677261	0.024994013	0.015		[1-13C]glucose	3PG[M-85]+	M+2	0.194465036		0.192391304
r4_PFK	F6P + ATP --> FBP	F6P --> FBP	ABCDEF --> ABCDEF	free		95	94.1	96.3				94	91.0	96.3				[1-13C]glucose	3PG[M-85]+	M+3	6.04E-05	0	0.015		0.000178409	0	0.015		[1-13C]glucose	3PG[M-85]+	M+3	0.08685446		0.119565217
r5_fba	FBP --> DHAP + GAP	FBP --> DHAP + GAP	ABCDEF --> CBA + DEF	free		373						979						[1-13C]glucose	AGK[M-85]+	M	0.77701567	0.774780001	0.015		0.679802875	0.671197989	0.015		[1-13C]glucose	AGK[M-85]+	M	0.586666667		0.509014662
r6_fba	DHAP + GAP --> FBP	DHAP + GAP --> FBP	CBA + DEF --> ABCDEF	free		278						885						[1-13C]glucose	AGK[M-85]+	M+1	0.191719894	0.182410113	0.015		0.250438918	0.249589337	0.015		[1-13C]glucose	AGK[M-85]+	M+1	0.260556422		0.295509504
r7_tpi	DHAP --> GAP	DHAP --> GAP	ABC --> ABC	free		1000						394						[1-13C]glucose	AGK[M-85]+	M+2	0.028896626	0.03774253	0.015		0.06334041	0.06309018	0.015		[1-13C]glucose	AGK[M-85]+	M+2	0.113655746		0.13615354
r8_tpi	GAP --> DHAP	GAP --> DHAP	ABC --> ABC	free		905						300						[1-13C]glucose	AGK[M-85]+	M+3	0.002286555	0.003435902	0.015		0.006182045	0.009509411	0.015		[1-13C]glucose	AGK[M-85]+	M+3	0.029828393		0.042303101
r9_gapdh	GAP --> PGA + NADH + ATP	GAP --> PGA	ABC --> ABC	free		387						979						[1-13C]glucose	AGK[M-85]+	M+4	8.06E-05	0.000414169	0.015		0.000233472	0	0.015		[1-13C]glucose	AGK[M-85]+	M+4	0.007119085		0.010009489
r10_gapdh	PGA + NADH + ATP --> GAP	PGA --> GAP	ABC --> ABC	free		193						786						[1-13C]glucose	AGK[M-85]+	M+5	6.64E-07	0.001217285	0.015		2.28E-06	0.006613083	0.015		[1-13C]glucose	AGK[M-85]+	M+5	0.002173687		0.007009703
r11_peph	PGA --> PEP	PGA --> PEP	ABC --> ABC	free		725						789						[1-13C]glucose	Ala[M-85]+	M	0.5556193	0.55324819	0.015		0.599879108	0.588686236	0.015		[1-13C]glucose	Ala[M-85]+	M	0.446938117		0.474347542
r12_peph	PEP --> PGA	PEP --> PGA	ABC --> ABC	free		539						620						[1-13C]glucose	Ala[M-85]+	M+1	0.439416817	0.440392556	0.015		0.394482436	0.405932822	0.015		[1-13C]glucose	Ala[M-85]+	M+1	0.441742516		0.418336422
r13_PYK	PEP --> Pyr + ATP	PEP --> Pyr	ABC --> ABC	free		185	178.5	191.9				170	153.4	186.6				[1-13C]glucose	Ala[M-85]+	M+2	0.004963883	0.006359254	0.015		0.005638457	0.005380942	0.015		[1-13C]glucose	Ala[M-85]+	M+2	0.111319367		0.107316035
r16_PDH	Pyr --> AcCOAmit + CO2in + NADH	Pyr --> AcCOAmit + CO2in	ABC --> BC + A	free		21	17.8	28.3				44	34.0	63.1				[1-13C]glucose	Ala[M-57]+	M	0.548054672	0.546654358	0.015		0.577217841	0.5765076	0.015		[1-13C]glucose	Ala[M-57]+	M	0.425616511		0.448826698
r17_CS	AcCOAmit + Oxa --> Cit	AcCOAmit + Oxa --> Cit	AB + CDEF --> FEDBAC	free		21	17.8	28.3				44	34.0	63.1				[1-13C]glucose	Ala[M-57]+	M+1	0.442033581	0.442512026	0.015		0.403903915	0.412083509	0.015		[1-13C]glucose	Ala[M-57]+	M+1	0.426567698		0.407326498
r18_idh	Cit --> aKG + CO2in + NADH	Cit --> aKG + CO2in	ABCDEF --> ABCDE + F	free		10	8.7	14.6				23	19.0	33.7				[1-13C]glucose	Ala[M-57]+	M+2	0.009835367	0.010764263	0.015		0.018626643	0.010386704	0.015		[1-13C]glucose	Ala[M-57]+	M+2	0.111638066		0.108782219
r19_idh	aKG + CO2in + NADH --> Cit	aKG + CO2in --> Cit	ABCDE + F --> ABCDEF	free		13	11.3	15.8				19	16.1	26.7				[1-13C]glucose	Ala[M-57]+	M+3	7.64E-05	6.94E-05	0.015		0.0002516	0.001022187	0.015		[1-13C]glucose	Ala[M-57]+	M+3	0.036177726		0.035064586
r20_aKGDH	aKG --> Suc + CO2in + ATP + NADH	aKG --> Suc + CO2in	ABCDE --> BCDE + A	free		9	8.6	11.0				18	16.7	22.6				[1-13C]glucose	Asp[f302]+	M	0.887258482	0.886887594	0.015		0.838107351	0.845278808	0.015		[1-13C]glucose	Asp[f302]+	M	0.669308993		0.639541928
r21_sdh	Suc-->Fum+{0.6}NADH	Suc-->Fum	ABCD --> ABCD	free		419						533						[1-13C]glucose	Asp[f302]+	M+1	0.110164263	0.107743375	0.015		0.15764525	0.152006654	0.015		[1-13C]glucose	Asp[f302]+	M+1	0.242346651		0.268882766
r22_sdh	Fum+{0.6}NADH-->Suc	Fum-->Suc	ABCD --> ABCD	free		410						515						[1-13C]glucose	Asp[f302]+	M+2	0.002577255	0.005369031	0.015		0.004247398	0.002714538	0.015		[1-13C]glucose	Asp[f302]+	M+2	0.088344356		0.091575306
r23_fh	Fum-->Mal	Fum-->Mal	ABCD --> ABCD	free		1000						798						[1-13C]glucose	Asp[M-85]+	M	0.836371088	0.811361281	0.015		0.72903519	0.739832609	0.015		[1-13C]glucose	Asp[M-85]+	M	0.544447325		0.497899513
r24_fh	Mal-->Fum	Mal-->Fum	ABCD --> ABCD	free		991						779						[1-13C]glucose	Asp[M-85]+	M+1	0.151568417	0.176731914	0.015		0.244161109	0.238171996	0.015		[1-13C]glucose	Asp[M-85]+	M+1	0.2898701		0.316921526
r25_mdh	Mal --> Oxa+NADH	Mal --> Oxa	ABCD --> ABCD	free		21						99						[1-13C]glucose	Asp[M-85]+	M+2	0.011689576	0.01159229	0.015		0.025971157	0.02007817	0.015		[1-13C]glucose	Asp[M-85]+	M+2	0.127499832		0.139304319
r26_mdh	Oxa+NADH --> Mal	Oxa --> Mal	ABCD --> ABCD	free		0						66						[1-13C]glucose	Asp[M-85]+	M+3	0.00037092	0.000314515	0.015		0.000832544	0.001917225	0.015		[1-13C]glucose	Asp[M-85]+	M+3	0.038182743		0.045874643
r27_PYC	Pyr + CO2in + ATP --> Oxa	Pyr + CO2in --> Oxa	ABC + D --> ABCD	free		0	0.0	0.6				10	9.0	12.6				[1-13C]glucose	Asp[M-57]+	M	0.793375079	0.792047788	0.015		0.703945339	0.722222178	0.015		[1-13C]glucose	Asp[M-57]+	M	0.525803335		0.479873909
r28_MAE	Mal --> Pyr + CO2in + NADPH	Mal --> Pyr + CO2in	ABCD --> ABC + D	free		10	9.7	10.1				21	19.5	24.0				[1-13C]glucose	Asp[M-57]+	M+1	0.187231242	0.18598537	0.015		0.256101356	0.243479815	0.015		[1-13C]glucose	Asp[M-57]+	M+1	0.289079809		0.312924345
r29_G6PDH	G6P --> m6PG + NADPH	G6P --> m6PG	ABCDEF --> ABCDEF	free		13	9.9	16.5				19	10.4	26.2				[1-13C]glucose	Asp[M-57]+	M+2	0.018431421	0.019451134	0.015		0.03792262	0.02955837	0.015		[1-13C]glucose	Asp[M-57]+	M+2	0.13253569		0.144277401
r30_6PGDH	m6PG --> Ru5P + CO2in + NADPH	m6PG --> Ru5P + CO2in	ABCDEF --> BCDEF + A	free		13	9.9	16.5				19	10.4	26.2				[1-13C]glucose	Asp[M-57]+	M+3	0.00094827	0.002515708	0.015		0.002007384	0.003568436	0.015		[1-13C]glucose	Asp[M-57]+	M+3	0.042036614		0.049224054
r31_ri	Ru5P --> R5P	Ru5P --> R5P	ABCDE --> ABCDE	free		561						1000						[1-13C]glucose	Asp[M-57]+	M+4	1.40E-05	0	0.015		2.33E-05	0.001171201	0.015		[1-13C]glucose	Asp[M-57]+	M+4	0.010544552		0.013700291
r32_ri	R5P --> Ru5P	R5P --> Ru5P	ABCDE --> ABCDE	free		557						994						[1-13C]glucose	Mal [M-85]+	M	0.793320887	0.791556823	0.015		0.701953587	0.71581816	0.015		[1-13C]glucose	Mal [M-85]+	M	0.526021353		0.476575772
r33_rbe	Ru5P --> Xu5P	Ru5P --> Xu5P	ABCDE --> ABCDE	free		9						1000						[1-13C]glucose	Mal [M-85]+	M+1	0.187154863	0.188670216	0.015		0.257496227	0.254012483	0.015		[1-13C]glucose	Mal [M-85]+	M+1	0.289239024		0.31757321
r34_rbe	Xu5P --> Ru5P	Xu5P --> Ru5P	ABCDE --> ABCDE	free		0						988						[1-13C]glucose	Mal [M-85]+	M+2	0.018554346	0.019605137	0.015		0.038482055	0.023827992	0.015		[1-13C]glucose	Mal [M-85]+	M+2	0.133366925		0.142186645
r35_tkt	R5P + Xu5P --> S7P + GAP	R5P + Xu5P --> S7P + GAP	ABCDE + FGHIJ --> FGABCDE + HIJ	free		4						21						[1-13C]glucose	Mal [M-85]+	M+3	0.000956022	0	0.015		0.002044452	0.003161981	0.015		[1-13C]glucose	Mal [M-85]+	M+3	0.040810546		0.048950445
r36_tkt	GAP + S7P --> Xu5P + R5P	GAP + S7P --> Xu5P + R5P	HIJ + FGABCDE --> FGHIJ + ABCDE	free		0						15						[1-13C]glucose	Mal [M-85]+	M+4	1.39E-05	0.000167824	0.015		2.37E-05	0.003179384	0.015		[1-13C]glucose	Mal [M-85]+	M+4	0.010562153		0.014713928
r37_tal	GAP + S7P --> F6P + E4P	GAP + S7P --> F6P + E4P	ABC + DEFGHIJ --> DEFABC + GHIJ	free		4						1000						[U-13C]glutamine	Ala[M-85]+	M	0.947286885	0.967758171	0.015		0.935010551	0.96719188	0.015		[U-13C]glutamine	Ala[M-85]+	M	0.760307438		0.759579129
r38_tal	E4P + F6P --> S7P + GAP	E4P + F6P --> S7P + GAP	GHIJ + DEFABC --> DEFGHIJ + ABC	free		0						994						[U-13C]glutamine	Ala[M-85]+	M+1	0.026566844	0.025784466	0.015		0.031056529	0.029068258	0.015		[U-13C]glutamine	Ala[M-85]+	M+1	0.166511873		0.168943128
r39_tkt	E4P + Xu5P --> F6P + GAP	E4P + Xu5P --> F6P + GAP	ABCD + EFGHI --> EFABCD + GHI	free		4						10						[U-13C]glutamine	Ala[M-85]+	M+2	0.02614627	0.006457364	0.015		0.03393292	0.003739862	0.015		[U-13C]glutamine	Ala[M-85]+	M+2	0.073180688		0.071477744
r40_tkt	GAP + F6P --> Xu5P + E4P	GAP + F6P --> Xu5P + E4P	GHI + EFABCD --> EFGHI + ABCD	free		0						4						[U-13C]glutamine	Ala[M-57]+	M	0.936302541	0.95847975	0.015		0.923944322	0.957362997	0.015		[U-13C]glutamine	Ala[M-57]+	M	0.74401582		0.742795761
r41_LDH	Pyr + NADH --> Lac	Pyr --> Lac	ABC --> ABC	free		170						133						[U-13C]glutamine	Ala[M-57]+	M+1	0.03472347	0.033594743	0.015		0.037539552	0.037424288	0.015		[U-13C]glutamine	Ala[M-57]+	M+1	0.169481916		0.172205619
r42_Lac_ex	Lac --> LacEx	nd	nd	fitting		170			169.26	3.03		133			121.93	7.87		[U-13C]glutamine	Ala[M-57]+	M+2	0.010035319	0.003141121	0.015		0.014114137	0.0024514	0.015		[U-13C]glutamine	Ala[M-57]+	M+2	0.071882983		0.071811352
r46_SubsGln	SubsGln --> Gln	SubsGln --> Gln	ABCDE --> ABCDE	fixed		11						14						[U-13C]glutamine	Ala[M-57]+	M+3	0.01893867	0.004784386	0.015		0.024401988	0.002761315	0.015		[U-13C]glutamine	Ala[M-57]+	M+3	0.01461928		0.013187268
r47_gls	Gln --> Glu	Gln --> Glu	ABCDE --> ABCDE	free		10						14						[U-13C]glutamine	Asp[f302]+	M	0.390160688	0.388394518	0.015		0.617942763	0.623131741	0.015		[U-13C]glutamine	Asp[f302]+	M	0.329561616		0.502386757
r49_gludh	Glu --> aKG	Glu --> aKG	ABCDE --> ABCDE	free		12						15						[U-13C]glutamine	Asp[f302]+	M+1	0.192246845	0.197461195	0.015		0.128476626	0.125327842	0.015		[U-13C]glutamine	Asp[f302]+	M+1	0.24684287		0.221917191
r50_gludh	aKG --> Glu	aKG --> Glu	ABCDE --> ABCDE	free		0						0						[U-13C]glutamine	Asp[f302]+	M+2	0.417592467	0.414144287	0.015		0.253580611	0.251540417	0.015		[U-13C]glutamine	Asp[f302]+	M+2	0.423595514		0.275696052
r51_Glu_ex	Glu --> GluEx	nd	nd	fixed		3						5						[U-13C]glutamine	Asp[M-85]+	M	0.330137555	0.325530944	0.015		0.564356351	0.573101336	0.015		[U-13C]glutamine	Asp[M-85]+	M	0.256824888		0.419656931
r52_pro	Glu --> Pro	Glu --> Pro	ABCDE --> ABCDE	free		1						1						[U-13C]glutamine	Asp[M-85]+	M+1	0.095360954	0.095813417	0.015		0.085939649	0.096888425	0.015		[U-13C]glutamine	Asp[M-85]+	M+1	0.156385772		0.202967084
r53_Pro_ex	Pro --> ProEx	nd	nd	fixed		0						1						[U-13C]glutamine	Asp[M-85]+	M+2	0.185952035	0.192898689	0.015		0.11801001	0.111115129	0.015		[U-13C]glutamine	Asp[M-85]+	M+2	0.214841663		0.167207541
r54_asp	Oxacyt --> Asp	Oxacyt --> Asp	ABCD --> ABCD	free		2						4						[U-13C]glutamine	Asp[M-85]+	M+3	0.388549456	0.38575695	0.015		0.231693991	0.21889511	0.015		[U-13C]glutamine	Asp[M-85]+	M+3	0.371947678		0.210168444
r55_Asp_ex	Asp --> AspEx	nd	nd	fixed		0						1						[U-13C]glutamine	Asp[M-57]+	M	0.309520756	0.309573329	0.015		0.548927318	0.552384664	0.015		[U-13C]glutamine	Asp[M-57]+	M	0.233294588		0.393122282
r56_asns	Asp --> Asn	Asp --> Asn	ABCD --> ABCD	free		1						3						[U-13C]glutamine	Asp[M-57]+	M+1	0.067105243	0.056904128	0.015		0.063884651	0.073464646	0.015		[U-13C]glutamine	Asp[M-57]+	M+1	0.116364027		0.176105632
r57_Asn_ex	Asn --> AsnEx	nd	nd	fitting		1			1.22	0.06		3			2.26	0.53		[U-13C]glutamine	Asp[M-57]+	M+2	0.1181151	0.128409103	0.015		0.089879135	0.099668768	0.015		[U-13C]glutamine	Asp[M-57]+	M+2	0.146097268		0.147762223
r58_gpt_m	Pyr --> Ala	Pyr --> Ala	ABC --> ABC	free		3						4						[U-13C]glutamine	Asp[M-57]+	M+3	0.250532764	0.255728225	0.015		0.145229391	0.127508872	0.015		[U-13C]glutamine	Asp[M-57]+	M+3	0.237475214		0.134081027
r59_Ala_ex	Ala --> AlaEx	nd	nd	fixed		3						3						[U-13C]glutamine	Asp[M-57]+	M+4	0.254726137	0.249385214	0.015		0.152079505	0.146973051	0.015		[U-13C]glutamine	Asp[M-57]+	M+4	0.266768903		0.148928837
r71_SubsLeu	SubsLeu --> Leu	SubsLeu --> Leu	ABCDEF --> ABCDEF	free		0						0						[U-13C]glutamine	Cit[M-85]+	M	0.290389307	0.318585213	0.015		0.50864993	0.511327252	0.015		[U-13C]glutamine	Cit[M-85]+	M	0.218338934		0.344980443
r72_SubsIle	SubsIle --> Ile	SubsIle --> Ile	ABCDEF --> ABCDEF	fitting		0						0						[U-13C]glutamine	Cit[M-85]+	M+1	0.075825333	0.039334717	0.015		0.075274114	0.069469936	0.015		[U-13C]glutamine	Cit[M-85]+	M+1	0.095055209		0.15446545
r75_SubsVal	SubsVal --> Val	SubsVal --> Val	ABCDE --> ABCDE	fitting		0						0						[U-13C]glutamine	Cit[M-85]+	M+2	0.100946041	0.104342027	0.015		0.0897231	0.087445786	0.015		[U-13C]glutamine	Cit[M-85]+	M+2	0.114130261		0.127672751
r77_SubsArg	SubsArg --> Arg	SubsArg --> Arg	ABCDEF --> ABCDEF	fixed		5						7						[U-13C]glutamine	Cit[M-85]+	M+3	0.190627208	0.169595816	0.015		0.118010809	0.112347471	0.015		[U-13C]glutamine	Cit[M-85]+	M+3	0.150136022		0.113200782
r78_arg_deg	Arg --> Glu	Arg --> Glu	ABCDEF --> ABCDE	free		5						7						[U-13C]glutamine	Cit[M-85]+	M+4	0.16790653	0.186274619	0.015		0.099248966	0.098145672	0.015		[U-13C]glutamine	Cit[M-85]+	M+4	0.177884462		0.103617992
r82_ACL	Cit --> AcCOAcyt + Oxacyt	Cit --> AcCOAcyt + Oxacyt	FEDBAC --> AB + CDEF	free		24	20.0	30.0				40	30.1	58.0				[U-13C]glutamine	Cit[M-85]+	M+5	0.149136004	0.160142502	0.015		0.102893364	0.120228125	0.015		[U-13C]glutamine	Cit[M-85]+	M+5	0.170715314		0.116492829
r83_AcCOA_BIO	AcCOAcyt --> AcCOABiomass	nd	nd	fixed		2						1						[U-13C]glutamine	Cit[M-85]+	M+6	0.025169577	0.021725108	0.015		0.006199719	0.001035757	0.015		[U-13C]glutamine	Cit[M-85]+	M+6	0.073739798		0.039569752
r84_G6P_BIO	G6P --> G6PBiomass	nd	nd	fixed		0						0						[U-13C]glutamine	Mal [M-85]+	M	0.310016361	0.282291111	0.015		0.549534554	0.549437314	0.015		[U-13C]glutamine	Mal [M-85]+	M	0.215565204		0.393405876
r85_R5P_BIO	R5P --> R5PBiomass	nd	nd	fixed		0						0						[U-13C]glutamine	Mal [M-85]+	M+1	0.066685913	0.053863714	0.015		0.063970504	0.071726309	0.015		[U-13C]glutamine	Mal [M-85]+	M+1	0.108282178		0.17390642
r86_DHAP_BIO	DHAP --> DHAPBiomass	nd	nd	fixed		0						0						[U-13C]glutamine	Mal [M-85]+	M+2	0.120035106	0.125642383	0.015		0.091063239	0.089528981	0.015		[U-13C]glutamine	Mal [M-85]+	M+2	0.142066447		0.140892274
r87_Ser_BIO	PGA --> SerBiomass	nd	nd	fixed		0						0						[U-13C]glutamine	Mal [M-85]+	M+3	0.242323738	0.259694866	0.015		0.139109604	0.129587573	0.015		[U-13C]glutamine	Mal [M-85]+	M+3	0.241686913		0.133710555
r89_Ala_BIO	Ala --> AlaBiomass	nd	nd	fixed		0						0						[U-13C]glutamine	Mal [M-85]+	M+4	0.260938883	0.278507925	0.015		0.156322099	0.159719822	0.015		[U-13C]glutamine	Mal [M-85]+	M+4	0.292399258		0.158084875
r90_Asp_BIO	Asp --> AspBiomass	nd	nd	fixed		0						0						[U-13C]glutamine	Pyr [M-85]+	M	0.936302541	0.958096308	0.015		0.923944322	0.958298584	0.015		[U-13C]glutamine	Pyr [M-85]+	M	0.845655256		0.845640656
r91_Asn_BIO	Asn --> AsnBiomass	nd	nd	fixed		0						0						[U-13C]glutamine	Pyr [M-85]+	M+1	0.03472347	0.032039686	0.015		0.037539552	0.033620725	0.015		[U-13C]glutamine	Pyr [M-85]+	M+1	0.104271306		0.105658708
r92_Glu_BIO	Glu --> GluBiomass	nd	nd	fixed		0						0						[U-13C]glutamine	Pyr [M-85]+	M+2	0.010035319	0.004316031	0.015		0.014114137	0.004570482	0.015		[U-13C]glutamine	Pyr [M-85]+	M+2	0.042039559		0.042387402
r93_Gln_BIO	Gln --> GlnBiomass	nd	nd	fixed		0						0						[U-13C]glutamine	Pyr [M-85]+	M+3	0.01893867	0.005547975	0.015		0.024401988	0.003510209	0.015		[U-13C]glutamine	Pyr [M-85]+	M+3	0.008033879		0.006313234
r94_Pro_BIO	Pro --> ProBiomass	nd	nd	fixed		0						0
r95_Arg_BIO	Arg --> ArgBiomass	nd	nd	fixed		0						0
r96_Leu_BIO	Leu --> LeuBiomass	nd	nd	fixed		0						0
r97_Ile_BIO	Ile --> IleBiomass	nd	nd	fixed		0						0
r98_Val_BIO	Val --> ValBiomass	nd	nd	fixed		0						0
r100_CO2_in	CO2in --> CO2Ex	CO2in --> CO2Ex	A --> A	free		101						1000
r101_CO2_ex	SubsCO2 --> CO2in	SubsCO2 --> CO2in	A --> A	free		50						905
r102_PGA_ex	PGA --> PGAEx + NADH + {4}NADPH	nd	nd	free		9	1.6	15.6				23	5.2	39.9
r103_FA_ex	AcCOAcyt + {2}NADPH --> FAEx	nd	nd	free		22	17.9	27.9				39	28.9	56.9
r104_MAL_ex	Mal --> Malcyt	Mal --> Malcyt	ABCD --> ABCD	free		641						964
r105_MAL_ex	Malcyt --> Mal	Malcyt --> Mal	ABCD --> ABCD	free		662						1000
r106_mdh_cyt	Malcyt --> Oxacyt + NADH	Malcyt --> Oxacyt	ABCD --> ABCD	free		423						964
r107_mdh_cyt	Oxacyt + NADH --> Malcyt	Oxacyt --> Malcyt	ABCD --> ABCD	free		444						1000
r108_ATPx	ATP --> ATPex	nd	nd	free		348	324.3	378.6				539	480.5	612.6
r109_OXPHOS	NADH -->{2.3}ATP	nd	nd	free		67	54.5	80.3				157	127.0	186.5
r110_NADPHx	NADPH --> NADPHex	nd	nd	free		27	0.0	59.7				73	0.0	151.0
FBA	r5_fba <=> r6_fba			free		95	95.0	96.3				94	91.0	96.3
FH	r23_fh <=> r24_fh			free		9	9.3	11.1				18	16.7	22.6
GAPDH	r9_gapdh <=> r10_gapdh			free		194	193.6	195.6				193	190.7	195.9
GLUDH	r49_gludh <=> r50_gludh			free		12						15
IDH	r18_idh <=> r19_idh			free		-2	-3.2	-0.7				3	1.8	7.8
MDHm	r25_mdh <=> r26_mdh			free		21	17.6	27.9				34	23.8	51.8
MDHc	r106_mdh_cyt <=> r107_mdh_cyt			free		-22	-27.7	-18.4				-36	-54.2	-26.1
PGM	r11_peph <=> r12_peph			free		185	178.5	191.9				170	153.4	186.6
PGI	r2_pgi <=> r3_pgi			free		86	83.2	89.9				81	73.7	89.5
RBE	r33_rbe <=> r34_rbe			free		9						12
RPI	r31_ri <=> r32_ri			free		5						6
SDH	r21_sdh <=> r22_sdh			free		9	9.3	11.1				18	16.7	22.6
TAL	r37_tal <=> r38_tal			free		4	3.2	5.4				6	3.4	8.7
TKL1	r35_tkt <=> r36_tkt			free		4	3.2	5.4				6	3.4	8.7
TKL2	r39_tkt <=> r40_tkt			free		4						6
TPI	r7_tpi <=> r8_tpi			free		95	94.9	96.2				94	91.0	96.2
