# Supplementary material for: Mass Spectrometry-Based Method to Study Inhibitor-Induced Metabolic Redirection in the Central Metabolism of Cancer Cells
Source: Mass Spectrom (Tokyo). 2018 Jun 14;7(1):A0067. doi: 10.5702/massspectrometry.A0067 (PMC6002601; doi:10.5702/massspectrometry.A0067)
Supplement: Supplementary Data S1-S3 [file massspectrometry-7-1-A0067-s002_S2.csv]

Supplementary data S2 ��-squared test
Used fragments	Number of independent measurements	Number of fitted free flux	Number of redundant measurements	Upper threshold of minimized RSS	Minimized RSS	Acceptance
Control MCF-7 cells	57	24	33	47.4	39.6	Yes
MCF-7 cells treated with 10 nM paclitaxel	57	24	33	47.4	42.1	Yes
