# Supplementary material for: Mass Spectrometry-Based Method to Study Inhibitor-Induced Metabolic Redirection in the Central Metabolism of Cancer Cells
Source: Mass Spectrom (Tokyo). 2018 Jun 14;7(1):A0067. doi: 10.5702/massspectrometry.A0067 (PMC6002601; doi:10.5702/massspectrometry.A0067)
Supplement: Supplementary Data S1-S3 [file massspectrometry-7-1-A0067-s002_S3.csv]

Supplementary data S3 Abbrebiations of metabolites and reactions
PGI	Phoshoglucoisomerase	G6P<->F6P
PFK	Phoshofruktokinase	F6P->FBP
FBA	Aldolase	FBP<->DHAP+GAP
TPI	Triose isomerase	DHAP<->GAP
PGK	Phosphoglycerate kinase	GAP<->PGA
ENO	Enolase	PGA<->PEP
PYK	Pyruvate kinase	PEP->Pyr
PDH	Pyruvate dehydrogenase	Pyr->AcCOA+CO2
CS	Citrate synthase	AcCOA+Oxa->IsoCit
IDH	Isocitrate dehydrogenase	IsoCit->aKG+CO2
AKGDH	alpha Ketoglutarate dehydrogenase	aKG->Suc+CO2
SDH	Succinate dehydrogenase	Suc<->Fum
FUM	Fumarase	Fum<->Mal
MDH	Malate dehydrogenase	Mal<->Oxa
ZWF	Glucose-6-phosphate dehydrogenase	G6P->6PG
GND	6-phosphogluconate dehydrogenase	m6PG->Ru5P+CO2
RPE	Ribulose-5-phosphate epimerase	Ru5P<->R5P
RPI	Ribose-5-phosphate isomerase	RU5P<->Xu5P
TKL1	Transketolase	E4P+Xu5P<->F6P+GAP
TKL2	Transketolase	R5P+Xu5P<->S7P+GAP
TAL	Transaldolase	GAP+S7P<->F6P+E4P
MAE	Malic enzyme	Mal->Pyr+CO2
PEPC	PEP carbosylase	PEP+CO2<->Oxa
ICL	Glyoxylate pahway	IsoCit+AcCOA->Mal+Suc
ED	Entner-Doudoroff pathway	6PG->Pyr+GAP
G6P	Glucose-6-phosphate
F6P	Fructose 6-phosphate
FBP	Fructose-1,6-bisphosphate
DHAP	Dihydroxyacetone phosphate
GAP	Glyceraldehyde 3-phosphate
6PG	6-Phosphogluconate
Ru5P	Ribulose 5-phosphate
R5P	Ribose 5-phosphate
S7P	Sedoheptulose 7-phosphate
E4P	Erythrose 4-phosphate
Xu5P	Xylulose 5-phosphate
3PG	3-Phosphoglycerate
PEP	Phosphoenolpyruvate
Pyr	Pyruvate
AcCoA	Acetyl-CoA
Cit	Citrate
IsoCit	Isocitrate
ƒ¿KG	ƒ¿-ketoglutaric acid
Suc	Succinate
Fum	Fumarate
Mal	Malate
Oxa	Oxaloacetic acid
Glxy	Glyoxylic acid
Ala	Alanine
Gly	Glycine
Val	Valine
Leu	Leucine
Ile	Isoleucine
Pro	Proline
Ser	Serine
Thr	Threonine
Phe	Phenylalanine
Asp	Asparate
Glu	Glutamate
Lys	Lysine
Tyr	Tyrosine
Asn	Asparagine
Gln	Glutamine
